# Supplementary material for: Correction: A Bioartificial Renal Tubule Device Embedding Human Renal Stem/Progenitor Cells
Source: PLoS One. 2015 May 8;10(5):e0128261. doi: 10.1371/journal.pone.0128261 (PMC4425656; doi:10.1371/journal.pone.0128261)
Supplement: S1 File — Corrected files for Fig 3. Fulfillment of a bioartificial proximal tubule on-a-chip embedding ARPCs. Immunofluorescence detection evidences the expression of Oct-4 (E), PAX-2 (F), BMI-1 (G). (ZIP) [file pone.0128261.s001.zip]

Archive with 4 entries (3 files):
- Point 8 Files for Sciancalepore et al PLOS ONE 2014/
- Point 8 Files for Sciancalepore et al PLOS ONE 2014/10-3-06cloni stem cells_Pjm1 BMI1 g_ch00.tif
- Point 8 Files for Sciancalepore et al PLOS ONE 2014/10-3-06cloni stem cells_Pjm1 Oct4 g_ch00.tif
- Point 8 Files for Sciancalepore et al PLOS ONE 2014/10-3-06cloni stem cells_Pjm1 Pax2 g_ch00.tif
